# Supplementary material for: KILchip v1.0: A Novel Plasmodium falciparum Merozoite Protein Microarray to Facilitate Malaria Vaccine Candidate Prioritization
Source: Front Immunol. 2018 Dec 11;9:2866. doi: 10.3389/fimmu.2018.02866 (PMC6298441; doi:10.3389/fimmu.2018.02866)
Supplement: Supplementary Table 1 — List of P. falciparum merozoite proteins included in KILchip v1.0. The details of the P. falciparum merozoite proteins provided include the expression system used, the region of the protein expressed, the P. falciparum strain the protein was based on and the recombinant expression levels achieved. The expression levels were categorized as low, intermediate and high based on the concentration of purified protein obtained following transfection of a standard concentration of 50.0 × 106 Expi293F cells. The protein concentration following purification and concentration of low, intermediate and high expressors were < 100 μg/ml, 100–250 μg/ml, and >250 μg/ml, respectively. The expression levels are given as guide only given the variability that may be observed with different expression batches. We observed no differences in the background signals when malaria naïve sera were tested against recombinant proteins grouped according to their expression levels (Kruskal-Wallis H Test for trend: p-value = 0.5975) (data not shown). [file Table_1.XLSX]

## Sheet: Sheet1
	Plasmodium falciparum merozoite proteins included in KILchip v1.0	Expression system	Region expressed	Allele	References	Expression levels
	Full-length ectodomains or largest predicted extracellular loop based on the 3D7 sequences (N=82)
	AARP	Mammalian	Full-length ectodomain	3D7	Crosnier et al, 2013	intermediate expressor
	AMA1	Mammalian	Full-length ectodomain	3D7	Crosnier et al, 2013	high expressor
	ASP	Mammalian	Full-length ectodomain	3D7	Crosnier et al, 2013	low expressor
	CLAG3.2	Mammalian	Full-length ectodomain	3D7	Crosnier et al, 2013	low expressor
	EBA140	Mammalian	Full-length ectodomain	3D7	Crosnier et al, 2013	intermediate expressor
	EBA175	Mammalian	Full-length ectodomain	3D7	Crosnier et al, 2013	low expressor
	EBA181	Mammalian	Full-length ectodomain	3D7	Crosnier et al, 2013	low expressor
	ETRAMP10.2	Mammalian	Full-length ectodomain	3D7	Crosnier et al, 2013	intermediate expressor
	GAMA	Mammalian	Full-length ectodomain	3D7	Crosnier et al, 2013	intermediate expressor
	H101	Mammalian	Full-length ectodomain	3D7	Crosnier et al, 2013	low expressor
	MSP1	Mammalian	Full-length ectodomain	3D7	Crosnier et al, 2013	intermediate expressor
	MSP2	Mammalian	Full-length ectodomain	3D7	Crosnier et al, 2013	high expressor
	MSP3	Mammalian	Full-length ectodomain	3D7	Crosnier et al, 2013	high expressor
	MSP10	Mammalian	Full-length ectodomain	3D7	Crosnier et al, 2013	intermediate expressor
	MSP11/H103	Mammalian	Full-length ectodomain	3D7	Crosnier et al, 2013	intermediate expressor
	MSP3.5/PF10-0350	Mammalian	Full-length ectodomain	3D7	Zenonos et al, 2014	high expressor
	MSP3.6/PF10-0351	Mammalian	Full-length ectodomain	3D7	Zenonos et al, 2014	intermediate expressor
	MSP4	Mammalian	Full-length ectodomain	3D7	Crosnier et al, 2013	high expressor
	MSP5	Mammalian	Full-length ectodomain	3D7	Crosnier et al, 2013	high expressor
	MSP6	Mammalian	Full-length ectodomain	3D7	Crosnier et al, 2013	low expressor
	MSP7	Mammalian	Full-length ectodomain	3D7	Crosnier et al, 2013	intermediate expressor
	MSP8	Mammalian	Full-length ectodomain	3D7	Zenonos et al, 2014	low expressor
	MSP9/ABRA	Mammalian	Full-length ectodomain	3D7	Crosnier et al, 2013	low expressor
	MSRP1	Mammalian	Full-length ectodomain	3D7	Crosnier et al, 2013	low expressor
	MSRP2	Mammalian	Full-length ectodomain	3D7	Crosnier et al, 2013	low expressor
	MSRP3	Mammalian	Full-length ectodomain	3D7	Crosnier et al, 2013	intermediate expressor
	MSRP4	Mammalian	Full-length ectodomain	3D7	Zenonos et al, 2014	high expressor
	MSRP5	Mammalian	Full-length ectodomain	3D7	Zenonos et al, 2014	high expressor
	MTRAP	Mammalian	Full-length ectodomain	3D7	Crosnier et al, 2013	intermediate expressor
	P12	Mammalian	Full-length ectodomain	3D7	Crosnier et al, 2013	intermediate expressor
	P34	Mammalian	Full-length ectodomain	3D7	Crosnier et al, 2013	high expressor
	P38	Mammalian	Full-length ectodomain	3D7	Crosnier et al, 2013	intermediate expressor
	P41	Mammalian	Full-length ectodomain	3D7	Crosnier et al, 2013	high expressor
	PF10_0166/RON12	Mammalian	Full-length ectodomain	3D7	Zenonos et al, 2014	high expressor
	PF113	Mammalian	Full-length ectodomain	3D7	Crosnier et al, 2013	intermediate expressor
	PF13_0125	Mammalian	Full-length ectodomain	3D7	Zenonos et al, 2014	high expressor
	PF3D7_1136200	Mammalian	Full-length ectodomain	3D7	Crosnier et al, 2013	intermediate expressor
	PF3D7-1431400	Mammalian	Full-length ectodomain	3D7	Crosnier et al, 2013	low expressor
	PF3D7_0606800	Mammalian	Full-length ectodomain	3D7	Crosnier et al, 2013	high expressor
	PF14_0044	Mammalian	Full-length ectodomain	3D7	Zenonos et al, 2014	low expressor
	PF3D7-1137300	Mammalian	largest predicted extracellular loop in multi-transmembrane containing protein	3D7	Kamuyu 2017, PhD Thesis	low expressor
	PF3D7_0206200	Mammalian	largest predicted extracellular loop in multi-transmembrane containing protein	3D7	Kamuyu 2017, PhD Thesis	high expressor
	PF3D7_0525800(IMC1g)	Mammalian	Full-length ectodomain	3D7	Kamuyu 2017, PhD Thesis	low expressor
	PF3D7_0730800.2	Mammalian	Full-length ectodomain	3D7	Kamuyu 2017, PhD Thesis	high expressor
	PF3D7_0830500	Mammalian	Full-length ectodomain	3D7	Kamuyu 2017, PhD Thesis	high expressor
	PF3D7_0831400	Mammalian	Full-length ectodomain	3D7	Kamuyu 2017, PhD Thesis	intermediate expressor
	PF3D7_0925900	Mammalian	Full-length ectodomain	3D7	Kamuyu 2017, PhD Thesis	high expressor
	PF3D7_1025300	Mammalian	Full-length ectodomain	3D7	Kamuyu 2017, PhD Thesis	high expressor
	PF3D7_1105800	Mammalian	Full-length ectodomain	3D7	Kamuyu 2017, PhD Thesis	low expressor
	PF3D7_1229300	Mammalian	largest predicted extracellular loop in multi-transmembrane containing protein	3D7	Kamuyu 2017, PhD Thesis	low expressor
	PF3D7_1237900	Mammalian	Full-length ectodomain	3D7	Kamuyu 2017, PhD Thesis	intermediate expressor
	PF3D7_1252300	Mammalian	largest predicted extracellular loop in multi-transmembrane containing protein	3D7	Kamuyu 2017, PhD Thesis	high expressor
	PF3D7_1343700(KELCH)	Mammalian	Full-length ectodomain	3D7	Kamuyu 2017, PhD Thesis	low expressor
	PF3D7_1345100	Mammalian	Full-length ectodomain	3D7	Kamuyu 2017, PhD Thesis	high expressor
	PF3D7_1401600(PHISTB)	Mammalian	largest predicted extracellular loop in multi-transmembrane containing protein	3D7	Kamuyu 2017, PhD Thesis	high expressor
	PF3D7_1407800(PM4)	Mammalian	largest predicted extracellular loop in multi-transmembrane containing protein	3D7	Kamuyu 2017, PhD Thesis	intermediate expressor
	PF3D7_1455300	Mammalian	Full-length ectodomain	3D7	Kamuyu 2017, PhD Thesis	low expressor
	PF3D7_1460600(ISP3)	Mammalian	Full-length ectodomain	3D7	Kamuyu 2017, PhD Thesis	intermediate expressor
	PF3D7_1462300	Mammalian	largest predicted extracellular loop in multi-transmembrane containing protein	3D7	Kamuyu 2017, PhD Thesis	intermediate expressor
	PF92	Mammalian	Full-length ectodomain	3D7	Crosnier et al, 2013	low expressor
	PFA0135W/MaTrA	Mammalian	Full-length ectodomain	3D7	Zenonos et al, 2014	high expressor
	PFA0210c/stAR-related lipid transfer protein	Mammalian	Full-length ectodomain	3D7	Zenonos et al, 2014	low expressor
	PFA0445W/LCCl-domain containing protein/CCp5	Mammalian	Full-length ectodomain	3D7	Zenonos et al, 2014	low expressor
	PFD1130W/CyRPA	Mammalian	Full-length ectodomain	3D7	Zenonos et al, 2014	high expressor
	PTEX150	Mammalian	Full-length ectodomain	3D7	Crosnier et al, 2013	intermediate expressor
	PTRAMP	Mammalian	Full-length ectodomain	3D7	Crosnier et al, 2013	low expressor
	RAMA	Mammalian	Full-length ectodomain	3D7	Zenonos et al, 2014	intermediate expressor
	RH1	Mammalian	Full-length ectodomain	3D7	Crosnier et al, 2013	low expressor
	RH2b	Mammalian	Full-length ectodomain	3D7	Crosnier et al, 2013	low expressor
	RH5	Mammalian	Full-length ectodomain	3D7	Crosnier et al, 2013	low expressor
	RHOPH3	Mammalian	Full-length ectodomain	3D7	Crosnier et al, 2013	low expressor
	RIPR	Mammalian	Full-length ectodomain	3D7	Zenonos et al, 2014	low expressor
	RON3	Mammalian	Full-length ectodomain	3D7	Crosnier et al, 2013	low expressor
	RON6	Mammalian	Full-length ectodomain	3D7	Crosnier et al, 2013	low expressor
	SERA2	Mammalian	Full-length ectodomain	3D7	Zenonos et al, 2014	intermediate expressor
	SERA3	Mammalian	Full-length ectodomain	3D7	Zenonos et al, 2014	intermediate expressor
	SERA4	Mammalian	Full-length ectodomain	3D7	Zenonos et al, 2014	high expressor
	SERA5	Mammalian	Full-length ectodomain	3D7	Zenonos et al, 2014	high expressor
	SERA7	Mammalian	Full-length ectodomain	3D7	Zenonos et al, 2014	low expressor
	SERA9	Mammalian	Full-length ectodomain	3D7	Zenonos et al, 2014	intermediate expressor
	SPATR	Mammalian	Full-length ectodomain	3D7	Crosnier et al, 2013	high expressor
	TLP	Mammalian	Full-length ectodomain	3D7	Crosnier et al, 2013	intermediate expressor
	Fragments of proteins based on the 3D7 sequence (N=16)
	MSP1 Block 17	E.coli	Protein fragment	3D7	Burghaus & Holder,1994	high expressor
	MSP1 Block 2: 3D7 full	E.coli	Protein fragment	3D7	Kimbi et al,2004	high expressor
	MSP1 Block 2: 3D7 repeat	E.coli	Protein fragment	3D7	Polley et al,2003	high expressor
	MSP3 full	E.coli	Protein fragment	3D7	Polley et al, 2007	high expressor
	MSPDBL2C-terminal/PF10-0355	E.coli	Protein fragment	3D7	Tetteh et al, 2013	high expressor
	MSPDBL2N-terminal	E.coli	Protein fragment	3D7	Tetteh et al, 2013	high expressor
	MSPDBL1C-terminal	E.coli	Protein fragment	3D7	Tetteh et al, 2013	high expressor
	MSPDBL1N-terminal	E.coli	Protein fragment	3D7	Tetteh et al, 2013	high expressor
	PF3D7_0629500_SEG1	Mammalian	predicted extracellular loop in multi-transmembrane containing protein	3D7	Kamuyu 2017, PhD Thesis	intermediate expressor
	PF3D7_0629500_SEG2	Mammalian	predicted extracellular loop in multi-transmembrane containing protein	3D7	Kamuyu 2017, PhD Thesis	low expressor
	PFSEA1	E.coli	Protein fragment	3D7	Raj et al, 2014	high expressor
	PfD1160W18/PF3D7_0424400/surfin 4.2	E.coli	Protein fragment	3D7	Tetteh et al, 2013	high expressor
	PfD1160W19//PF3D7_0424400/surfin 4.2	E.coli	Protein fragment	3D7	Tetteh et al, 2013	high expressor
	Surfin4.23D7A	E.coli	Protein fragment	3D7	Tetteh et al, 2013	high expressor
	Surfin4.23D7B	E.coli	Protein fragment	3D7	Tetteh et al, 2013	high expressor
	Surfin4.2Conserved	E.coli	Protein fragment	3D7	Tetteh et al, 2013	high expressor
	Variants of proteins based on non-3D7 sequences (N=13)
	MSP1 Block 2: K1 flank	E.coli	Protein fragment	K1	Polley et al,2003	high expressor
	MSP1 Block 2: MAD20 full	E.coli	Protein fragment	MAD20	Kimbi et al,2004	high expressor
	MSP1 Block 2: MAD20 repeat	E.coli	Protein fragment	MAD20	Polley et al,2003	high expressor
	MSP1 Block 2: PaloAlto repeat	E.coli	Protein fragment	PaloAlto	Polley et al,2003	high expressor
	MSP1 Block 2: RO33	E.coli	Protein fragment	R033	Kimbi et al,2004	high expressor
	MSP1 Block 2: Wellcome Full	E.coli	Protein fragment	Wellcome	Kimbi et al,2004	high expressor
	MSP1 Block 2: Wellcome repeat	E.coli	Protein fragment	Wellcome	Polley et al,2003	high expressor
	MSP2CH150/9	E.coli	Protein fragment	cho150/9	Metzger et al,2003	high expressor
	MSP2CH150/9	E.coli	Protein fragment	cho150/9	Metzger et al,2003	high expressor
	MSP2DD2	E.coli	Protein fragment	Dd2	Taylor et al,1995	high expressor
	MSP3K1	E.coli	Protein fragment	K1	Polley et al, 2007	high expressor
	Surfin4.2K1A	E.coli	Protein fragment	K1	Tetteh et al, 2013	high expressor
	Surfin4.2K1B	E.coli	Protein fragment	K1	Tetteh et al, 2013	high expressor
	Proteins selected but not included in KILchip v1.0 (N=27)					Notes from published literature
	P12p	Mammalian	Full-length ectodomain	3D7	Crosnier et al, 2013	Low expression levels
	EBL1	Mammalian	Full-length ectodomain	3D7	Crosnier et al, 2013	protein not detected
	RH4	Mammalian	Full-length ectodomain	3D7	Crosnier et al, 2013	very low expression levels
	RAP1	Mammalian	Full-length ectodomain	3D7	Crosnier et al, 2013	protein not detected
	RAP2	Mammalian	Full-length ectodomain	3D7	Crosnier et al, 2013	protein not detected
	RAP3	Mammalian	Full-length ectodomain	3D7	Crosnier et al, 2013	protein not detected
	RhopH2	Mammalian	Full-length ectodomain	3D7	Crosnier et al, 2013	protein not detected
	Prohibitin, putative	Mammalian	Full-length ectodomain	3D7	Zenonos et al, 2014	Low expression levels
	GLURP	Mammalian	Full-length ectodomain	3D7	Zenonos et al, 2014	Low expression levels
	SERA1	Mammalian	Full-length ectodomain	3D7	Zenonos et al, 2014	protein not detected
	SERA6	Mammalian	Full-length ectodomain	3D7	Zenonos et al, 2014	Low expression levels
	PFB0475c	Mammalian	Full-length ectodomain	3D7	Zenonos et al, 2014	Low expression levels
	PF3D7_0317100, 6-Cysteine protein (B9)	Mammalian	Full-length ectodomain	3D7	Kamuyu 2017, PhD Thesis	sub-cloning failure
	PF3D7_0722200, RALP1	Mammalian	Full-length ectodomain	3D7	Kamuyu 2017, PhD Thesis	sub-cloning failure
	PF3D7_0822900	Mammalian	Full-length ectodomain	3D7	Kamuyu 2017, PhD Thesis	Codon optimisation and gene synthesis unsuccessful
	PF3D7_1014100	Mammalian	Full-length ectodomain	3D7	Kamuyu 2017, PhD Thesis	Low expression levels
	PF3D7_1468100	Mammalian	Full-length ectodomain	3D7	Kamuyu 2017, PhD Thesis	sub-cloning failure
	PF3D7_0823800	Mammalian	Full-length ectodomain	3D7	Kamuyu 2017, PhD Thesis	Expressed after printing of KILchip v1.0
	PF3D7_1308000	Mammalian	Full-length ectodomain	3D7	Kamuyu 2017, PhD Thesis	Expressed after printing of KILchip v1.0
	MSPDBL1_DBL domain	Baculovirus expression system	DBL domain	3D7	Tetteh et al, 2013	Baculovirus*
	MSPDBL1_DBL domain	Baculovirus expression system	DBL domain	7G8	Tetteh et al, 2013	Baculovirus*
	MSPDBL1_DBL domain	Baculovirus expression system	DBL domain	Fcc2	Tetteh et al, 2013	Baculovirus*
	MSPDBL1_DBL domain	Baculovirus expression system	DBL domain	Palo Alto	Tetteh et al, 2013	Baculovirus*
	MSPDBL1_DBL domain	Baculovirus expression system	DBL domain	D6	Tetteh et al, 2013	Baculovirus*
	MSPDBL2_DBL domain	Baculovirus expression system	DBL domain	3D7	Tetteh et al, 2013	Baculovirus*
	MSPDBL2_DBL domain	Baculovirus expression system	DBL domain	T9/96	Tetteh et al, 2013	Baculovirus*
	MSP3 C-terminal	E.coli	C-terminal	3D7	Polley et al, 2007	Construct not available
						*Baculovirus expression system not established in our laboratory
